# Supplementary material for: Vascular Access Devices for Stem Cell Transplantation: A Review of Catheter Types—A Crucial Step Towards the Enhancement of Patient Care
Source: Cancers (Basel). 2025 Oct 15;17(20):3325. doi: 10.3390/cancers17203325 (PMC12563463; doi:10.3390/cancers17203325)
Supplement: Supplementary file 1 [file cancers-17-03325-s001.zip]

Archive with 1 entries (1 files):
- cancers-3882783-supplementary.pdf
